# Supplementary material for: Evaluation of Prebiotic Potential of Crude Polysaccharides Extracted from Wild Lentinus polychrous and Lentinus squarrosulus and Their Application for a Formulation of a Novel Lyophilized Synbiotic
Source: Foods. 2024 Jan 16;13(2):287. doi: 10.3390/foods13020287 (PMC10815080; doi:10.3390/foods13020287)
Supplement: Supplementary file 1 [file foods-13-00287-s001.zip]

Archive with 2 entries (2 files):
- Supplement data for Figure 5 (Table S2 to Table S4).pdf
- Supplementary data Table S1, Figure S1.xlsx
