# Supplementary material for: Evaluation of Prebiotic Potential of Crude Polysaccharides Extracted from Wild Lentinus polychrous and Lentinus squarrosulus and Their Application for a Formulation of a Novel Lyophilized Synbiotic
Source: Foods. 2024 Jan 16;13(2):287. doi: 10.3390/foods13020287 (PMC10815080; doi:10.3390/foods13020287)
Supplement: Supplementary file 1 [file foods-13-00287-s001.zip › Supplementary data Table S1, Figure S1.xlsx]

## Sheet: % of viability
												0
			Table S1 Viability of probiotic L. fermentum 47-7 formulated with different ingredients of cryoprotective media after freeze drying and storage for 90 days.
			Lyophilized form	0 day	30 days	60 days	90 days	SD at 0 day	SD at 30 days	SD at 60 days	SD at 90 days
			47-7	90.3883	78.7379	74.7573	63.8835	0.06	0.01	0.07	0.09
			47-7+SM	99.9029	99.0291	96.3107	86.699	0	0.01	0.03	0.07
			47-7+GOS	97.0504	92.3882	91.0561	87.726	0.03	0.03	0.08	0.11
			47-7+CPS_UBU_LS1	98.4776	91.63	90.4853	78.4015	0	0.08	0.01	0.01
			47-7+CPS_UBU_LP2	96.1941	90.7707	83.0637	77.6403	0.01	0.01	0.02	0.04
			47-7+SM+CPS_UBU_LS1	92.14	92.52	89.71	89.03	0.0144668	0.0129683	0.0395951	0.00911882
			47-7+SM+CPS_UBU_LP2	98.6679	92.3882	89.058	88.77	0.00619143	0.0150653	0.104701	0.028936
				Figure S1 Viability of probiotic L. fermentum 47-7 formulated with different ingredients of cryoprotective media after freeze drying and storage for 90 days.
